# Supplementary material for: Meta-analysis of transcriptome reveals key genes relating to oil quality in olive
Source: BMC Genomics. 2023 Sep 22;24:566. doi: 10.1186/s12864-023-09673-y (PMC10517554; doi:10.1186/s12864-023-09673-y)
Supplement: Supplementary file 4 — Additional file 4: Table S2. The accession numbers of the identified up- and down-regulated genes in each of the investigated comparisons. [file 12864_2023_9673_MOESM4_ESM.xlsx]

## Sheet: Gene ID
Table S2: The accession numbers of the identified up- and down-regulated genes in each of the investigated comparisons
Pathways	Enzymes	EC	UP S1 vs S2	Sylvestris Gene ID	UP S1 vs S3	Sylvestris Gene ID	UP S2 vs S3	Sylvestris Gene ID	Down S1 vs S2	Sylvestris Gene ID	Down S1 vs S3	Sylvestris Gene ID	Down S2 vs S3	Sylvestris Gene ID
Galactose metabolism	Raffinose synthase	EC:2.4.1.82	OE6A086509P2	111403880	OE6A069503P3	111378616	OE6A071665P2	111403880	No	No	OE6A079602P3	111392290	OE6A043896P3	111378616
			OE6A117492P2	111403880	OE6A117492P2	111403880	No	No	No	No	OE6A046937P1	111399541	OE6A079602P3	111392290
			No	No	OE6A071665P2	111403880	No	No	No	No	No	No	No	No
			No	No	OE6A086509P2	111403880	No	No	No	No	No	No	No	No
Galactose metabolism	Galactinol synthase	EC: 2.4.1.123	No	No	No	No	No	No	No	No	OE6A011682P1	111394392	No	No
Galactose metabolism	UDP-glucose epimerase	EC: 5.1.3.2	No	No	No	No	No	No	No	No	OE6A015715P1	111389105	OE6A015715P1	111389105
Galactose metabolism	Alpha-galactosidase	EC: 3.2.1.22	No	No	OE6A040723P1	111401756	No	No	OE6A057633P2	111405919	OE6A078785P1	111397171	No	No
			No	No	OE6A101901P1	111401756	No	No	No	No	OE6A098077P2	111399050	No	No
			No	No	No	No	No	No	No	No	OE6A057633P2	111405919	No	No
Glycolysis pathway	Phosphoglucomutase	EC:5.4.2.2	OE6A072315P1	111374602	OE6A072315P1	111374602	No	No	No	No	No	No	No	No
Glycolysis pathway	6-phosphofructokinase	EC:2.7.1.11	OE6A112021P1	111411240	OE6A110733P2	111401166	No	No	No	No	No	No	No	No
			No	No	OE6A112021P1	111411240	No	No	No	No	No	No	No	No
Glycolysis pathway	Fructose-bisphosphate aldolase	EC:4.1.2.13	OE6A116545P2	111383018	OE6A116545P2	111383018	No	No	OE6A058150P1	111378620	OE6A058150P1	111378620	OE6A061765P1	111394571
			No	No	No	No	No	No	OE6A061765P1	111394571	OE6A061765P1	111394571	OE6A072480P1	111410094
			No	No	No	No	No	No	OE6A072480P1	111410094	OE6A072480P1	111410094	OE6A031770P2	111412098
			No	No	No	No	No	No	No	No	OE6A031770P2	111412098	No	No
Glycolysis pathway	Triose-phosphate isomerase	EC: 5.3.1.1	No	No	OE6A002002P2	111397483	No	No	No	No	OE6A090385P1	111412094	No	No
Glycolysis pathway	Glyceraldehyde-3-phosphate dehydrogenase	EC 1.2.1.12	OE6A093873P1	111385724	OE6A093873P1	111385724	No	No	No	No	No	No	No	No
			No	No	OE6A121574P2	111396129	No	No	No	No	No	No	No	No
Glycolysis pathway	phosphoglycerate mutase	EC: 5.4.2.11	OE6A055438P1	111410352	OE6A055438P1	111410352	No	No	No	No	No	No	No	No
Glycolysis pathway	phosphoglycerate mutase	EC: 5.4.2.12	No	No	OE6A048709P2	111384008	No	No	No	No	No	No	No	No
Glycolysis pathway	pyruvate kinase	EC: 2.7.1.40	OE6A118375P1	111391901	OE6A073547P4	111407493	No	No	No	No	OE6A107193P1	111385070	No	No
			No	No	OE6A066610P2	111404116	No	No	No	No	No	No	No	No
			No	No	OE6A083892P1	111402964	No	No	No	No	No	No	No	No
			No	No	OE6A118375P1	111391901	No	No	No	No	No	No	No	No
			No	No	OE6A054206P1	111382616	No	No	No	No	No	No	No	No
			No	No	OE6A047800P1	111375183	No	No	No	No	No	No	No	No
Glycolysis pathway	pyruvate dehydrogenase beta subunit (pdhB)	EC: 1.2.4.1	OE6A029642P2	111376292	OE6A112131P1	111368049	No	No	No	No	No	No	No	No
			No	No	OE6A029642P2	111376292	No	No	No	No	No	No	No	No
Glycolysis pathway	pyruvate dehydrogenase alpha subunit (pdhA)	EC: 1.2.4.1	OE6A020402P1	111397543	OE6A049136P2	111377285	No	No	No	No	OE6A079708P1	111397543	No	No
			No	No	OE6A075234P3	111387935	No	No	No	No	No	No	No	No
			No	No	OE6A092030P1	111397543	No	No	No	No	No	No	No	No
Glycolysis pathway	Pyruvate dehydrogenase (pdhC)	EC: 2.3.1.12	No	No	OE6A112949P2	111369602	No	No	No	No	No	No	No	No
			No	No	OE6A090879P3	111381579	No	No	No	No	No	No	No	No
			No	No	OE6A021989P2	111386415	No	No	No	No	No	No	No	No
Glycolysis pathway	Pyruvate decarboxylase	EC: 4.1.1.1	No	No	OE6A026378P1	111370518	No	No	No	No	No	No	No	No
Glycolysis pathway	Alcohol dehydrogenase	EC: 1.1.1.2	No	No	OE6A110759P2	111366233	No	No	No	No	OE6A106149P1	111365892	No	No
Glycolysis pathway	Aldehyde dehydrogenase	EC: 1.2.1.3	No	No	OE6A081533P1	111372266	No	No	OE6A106242P1	111401958	OE6A106242P1	111401958	OE6A106242P1	111401958
			No	No	OE6A080633P2	111402278	No	No	OE6A029405P4	111408706	OE6A029405P4	111408706	No	No
			No	No	OE6A001908P1	111405286	No	No	No	No	No	No	No	No
Glycolysis pathway	Acetyl-CoA synthetase	EC:6.2.1.1	No	No	OE6A107575P1	111393404	No	No	OE6A117656P2	111365394	No	No	No	No
Pyruvate metabolism	phosphoenolpyruvate carboxylase	EC:4.1.1.31	OE6A052702P1	111368882	OE6A052702P1	111368882	No	No	No	No	No	No	No	No
			OE6A002631P1	111372069	OE6A002631P1	111372069	No	No	No	No	No	No	No	No
			No	No	OE6A041930P1	111391584	No	No	No	No	No	No	No	No
			No	No	OE6A065640P1	111391584	No	No	No	No	No	No	No	No
Fatty acid biosynthesis	Acetyl CoA carboxylase	EC: 6.4.1.2	No	No	OE6A046773P2	111381256	No	No	No	No	OE6A097178P1	111410777	No	No
			No	No	OE6A000646P1	111405363	No	No	No	No	No	No	No	No
Fatty acid biosynthesis	FabH (beta-ketoacyl-[acp] synthase III; KAS III)	EC: 2.3.1.180	OE6A067994P1	111375422	OE6A067994P1	111375422	No	No	No	No	No	No	No	No
			OE6A054505P1	111390914	OE6A054505P1	111390914	No	No	No	No	No	No	No	No
Fatty acid biosynthesis	FabF (beta-ketoacyl-[acp] synthase II, KAS II)	EC: 2.3.1.179	OE6A120045P2	111411906	OE6A079794P3	111371731	No	No	No	No	OE6A059052P1	111366101	OE6A059052P1	111366101
			No	No	OE6A040462P2	111371731	No	No	No	No	No	No	No	No
			No	No	OE6A049543P1	111397117	No	No	No	No	No	No	No	No
			No	No	OE6A120045P2	111411906	No	No	No	No	No	No	No	No
Fatty acid biosynthesis	FabG (beta-ketoacyl-[acp] (ACP) reductase)	EC: 1.1.1.100	No	No	OE6A094355P1	111401907	No	No	No	No	OE6A014442P1	111384914	No	No
Fatty acid biosynthesis	FabI (enoyl-[acp] reductase)	EC: 1.3.1.9 and EC: 1.3.1.10	No	No	OE6A104748P2	111399695	No	No	No	No	OE6A113307P1	111380177	No	No
			No	No	OE6A114340P1	111399695	No	No	No	No	No	No	No	No
Fatty acid biosynthesis	Stearoyl-[acp] 9-desaturase (SAD)	EC: 1.14.19.2	OE6A048475P1	111402128	OE6A048475P1	111402128	No	No	No	No	OE6A012975P1	111393581	No	No
			No	No	OE6A118450P2	111402128	No	No	No	No	No	No	No	No
Fatty acid biosynthesis	Fatty acyl-ACP thioesterase A (FATA)	EC: 3.1.2.14	No	No	OE6A018491P3	111385815	No	No	No	No	No	No	No	No
			No	No	OE6A059595P3	111385815	No	No	No	No	No	No	No	No
Biosynthesis of unsaturated fatty acid	Fatty acid desaturase 2 (FAD2)	EC: 1.14.19.6 and EC: 1.14.19.22	No	No	No	No	No	No	OE6A069627P1	111393798	OE6A085290P1	111390764	OE6A085290P1	111390764
			No	No	No	No	No	No	No	No	OE6A069627P1	111393798	OE6A069627P1	111393798
Fatty acids degradation	long-chain acyl-CoA synthetase (LACS)	EC: 6.2.1.3	No	No	OE6A034515P1	111382000	No	No	No	No	No	No	No	No
			No	No	OE6A007296P1	111382000	No	No	No	No	No	No	No	No
			No	No	OE6A095994P1	111402100	No	No	No	No	No	No	No	No
Fatty acids degradation	acyl-CoA oxidase	EC: 1.3.3.6	No	No	No	No	No	No	No	No	OE6A020627P1	111386772	No	No
Fatty acids degradation	Enoyl-CoA hydratase	EC:4.2.1.17	No	No	OE6A002313P1	111380536	OE6A087622P3	111407897	No	No	No	No	No	No
			No	No	OE6A087622P3	111407897	OE6A065287P6	111407897	No	No	No	No	No	No
			No	No	OE6A065287P6	111407897	No	No	No	No	No	No	No	No
Fatty acids degradation	Beta-hydroxyacyl dehydrogenase	EC: 1.1.1.35	No	No	OE6A036171P4	111396583	OE6A087622P3	111407897	No	No	No	No	No	No
			No	No	OE6A087622P3	111407897	OE6A065287P6	111407897	No	No	No	No	No	No
			No	No	OE6A065287P6	111407897	No	No	No	No	No	No	No	No
Fatty acids degradation	Long-chain-3-hydroxyacyl-CoA dehydrogenase	EC: 1.1.1.211	No	No	OE6A036171P4	111396583	OE6A087622P3	111407897	No	No	No	No	No	No
			No	No	OE6A087622P3	111407897	OE6A065287P6	111407897	No	No	No	No	No	No
			No	No	OE6A065287P6	111407897	No	No	No	No	No	No	No	No
Fatty acids degradation	Acetyl-CoA acyltransferase	EC:2.3.1.16	No	No	OE6A006809P1	111381110	OE6A055936P1	111392597	No	No	No	No	No	No
			No	No	OE6A055936P1	111392597	No	No	No	No	No	No	No	No
			No	No	OE6A006957P3	111393365	No	No	No	No	No	No	No	No
Glycerolipid metabolism	Glycerol kinase	EC: 2.7.1.30	OE6A103279P1	111373683	OE6A093486P1	111365308	No	No	No	No	No	No	No	No
			OE6A041104P1	111373683	OE6A041104P1	111373683	No	No	No	No	No	No	No	No
			No	No	OE6A103279P1	111373683	No	No	No	No	No	No	No	No
Glycerolipid metabolism	Aldehyde dehydrogenase	EC: 1.2.1.3	No	No	OE6A081533P1	111372266	No	No	OE6A106242P1	111401958	OE6A106242P1	111401958	OE6A106242P1	111401958
			No	No	OE6A080633P2	111402278	No	No	OE6A029405P4	111408706	OE6A029405P4	111408706	No	No
			No	No	OE6A001908P1	111405286	No	No	No	No	No	No	No	No
Glycerolipid metabolism	Alcohol dehydrogenase	EC: 1.1.1.2	No	No	OE6A110759P2	111366233	No	No	No	No	OE6A106149P1	111365892	No	No
Glycerolipid metabolism	Lysophosphatidic acid acyltransferase	EC: 2.3.1.51	OE6A112258P1	111392769	OE6A071537P2	111392196	No	No	OE6A102251P1	111410672	OE6A102251P1	111410672	No	No
			No	No	OE6A059438P2	111392769	No	No	No	No	No	No	No	No
			No	No	OE6A112258P1	111392769	No	No	No	No	No	No	No	No
Glycerolipid metabolism	Phosphatidate phosphatase	EC: 3.1.3.4	No	No	OE6A068493P2	111391758	No	No	No	No	OE6A109460P1	111374610	No	No
			No	No	No	No	No	No	No	No	OE6A039500P1	111396315	No	No
			No	No	No	No	No	No	No	No	OE6A008115P1	111396690	No	No
			No	No	No	No	No	No	No	No	OE6A064909P1	111401059	No	No
Glycerolipid metabolism	Diacylglycerol kinase	EC: 2.7.1.107	No	No	OE6A117567P1	111370972	No	No	No	No	No	No	OE6A021674P1	111380374
			No	No	OE6A097472P1	111394763	No	No	No	No	No	No	No	No
Glycerolipid metabolism	Phospholipid:diacylglycerol acyltransferase (PDAT)	EC: 2.3.1.158	OE6A007392P2	111401505	OE6A007392P2	111401505	No	No	OE6A078092P1	111401505	OE6A078092P1	111401505	No	No
Glycerolipid metabolism	Diglyceride acyltransferase (DGAT)	EC: 2.3.1.20	No	No	No	No	No	No	No	No	No	No	No	No
Glycerolipid metabolism	Acylglycerol lipase	EC: 3.1.1.23	No	No	OE6A115778P1	111409035	No	No	No	No	OE6A045712P1	111370048	No	No
Terpenoid backbone biosynthesis	1-deoxy-D-xylulose-5-phosphate synthase (DXS)	EC: 2.2.1.7	No	No	No	No	No	No	OE6A054983P3	111375809	OE6A054983P3	111375809	No	No
Terpenoid backbone biosynthesis	2-C-methyl-D-erythritol 4-phosphate Cytidylyltransferase (CDPMES)	EC: 2.7.7.60	No	No	No	No	No	No	No	No	OE6A056970P1	111409805	No	No
Terpenoid backbone biosynthesis	4-hydroxy-3-methylbut-2-en-1-yl diphosphate reductase (HMBPPR)	EC: 1.17.7.4	No	No	No	No	No	No	OE6A005679P1	111381423	OE6A005679P1	111381423	No	No
Terpenoid backbone biosynthesis	4-diphosphocytidyl-2-C-methyl-D-erythritol kinase (CDPMEK)	EC: 2.7.1.148	OE6A022888P2	111386662	No	No	No	No	No	No	No	No	No	No
Terpenoid backbone biosynthesis	Hydroxymethylglutaryl-CoA synthase (HMGCS)	EC: 2.3.3.10	OE6A066318P1	111407520	OE6A031797P3	111407520	OE6A066318P1	111407520	No	No	OE6A078556P2	111407520	No	No
			No	No	OE6A066318P1	111407520	No	No	No	No	No	No	No	No
Terpenoid backbone biosynthesis	Mevalonate kinase (MVAK)	EC: 2.7.1.36	OE6A008823P1	111389341	OE6A008823P1	111389341	OE6A056033P1	111385941	No	No	No	No	No	No
			No	No	OE6A109459P1	111389341	No	No	No	No	No	No	No	No
Terpenoid backbone biosynthesis	Hydroxymethylglutaryl-CoA reductase (HMGCR)	EC: 1.1.1.34	No	No	No	No	OE6A012368P1	111410512	OE6A039674P1	111401248	No	No	No	No
			No	No	No	No	No	No	OE6A052764P2	111401248	No	No	No	No
Terpenoid backbone biosynthesis	Phosphomevalonate kinase (MVAPK)	EC: 2.7.4.2	OE6A040439P1	111382925	OE6A040439P1	111382925	No	No	No	No	No	No	No	No
Terpenoid backbone biosynthesis	Diphosphomevalonate decarboxylase (MVAPPD)	EC: 4.1.1.33	OE6A054651P1	111405372	OE6A047663P1	111405372	No	No	No	No	No	No	No	No
			No	No	OE6A054651P1	111405372	No	No	No	No	No	No	No	No
Terpenoid backbone biosynthesis	Isopentenyl-diphosphate Delta-isomerase	EC: 5.3.3.2	No	No	OE6A029133P1	111379751	No	No	No	No	No	No	No	No
Terpenoid backbone biosynthesis	Dimethylallyl transtransferase	EC: 2.5.1.1	OE6A021786P1	111383560	OE6A029597P1	111383560	OE6A029597P1	111383560	No	No	No	No	No	No
			OE6A029597P1	111383560	No	No	No	No	No	No	No	No	No	No
Terpenoid backbone biosynthesis	Farnesyl-diphosphate synthase	EC 2.5.1.10	OE6A021786P1	111383560	OE6A029597P1	111383560	OE6A029597P1	111383560	No	No	No	No	No	No
			OE6A029597P1	111383560	No	No	No	No	No	No	No	No	No	No
Terpenoid backbone biosynthesis	Geranylgeranyl diphosphate synthase	EC: 2.5.1.29	OE6A021786P1	111383560	OE6A029597P1	111383560	OE6A029597P1	111383560	No	No	No	No	No	No
			OE6A029597P1	111383560	No	No	No	No	No	No	No	No	No	No
Fatty acid metabolism	FAD2 (omega-6 fatty acid desaturase / acyl-lipid omega-6 desaturase (Delta-12 desaturase))	EC:1.14.19.6 and 1.14.19.22	No	No	No	No	No	No	OE6A069627P1	111393798	OE6A085290P1	111390764	OE6A085290P1	111390764
			No	No	No	No	No	No	No	No	OE6A069627P1	111393798	OE6A069627P1	111393798
