# Supplementary material for: Meta-analysis of transcriptome reveals key genes relating to oil quality in olive
Source: BMC Genomics. 2023 Sep 22;24:566. doi: 10.1186/s12864-023-09673-y (PMC10517554; doi:10.1186/s12864-023-09673-y)
Supplement: Supplementary file 12 — Additional file 12: Table S3. The information of thirty nine experiments was recorded. Table S4. The selected experiments were filtered based on the sequencing platform (Illumina) and tissue (fruit). Table S5. The experiments with at least two developmental stages for meta-analysis. [file 12864_2023_9673_MOESM12_ESM.xlsx]

## Sheet: Total experiments
Table S3: The information of thirty nine experiments was recorded
Project accession	Title	Instrument	Strategy	Development stage	Tissue	Citation
PRJEB13716	Identification and Functional Annotation of Genes Differentially Expressed in the Reproductive Tissues of the Olive Tree (Olea europaea L.) through the Generation of Subtractive Libraries	AB 3130xL Genetic Analyzer	EST	Adult olive trees	Leave, Pistil, Pollen	(Zafra et al., 2017)
PRJEB21674	Access to RNA-sequencing data from 1,173 plant species: The 1000 Plant transcriptomes initiative (1KP)	Illumina HiSeq 2000	RNA-Seq	Young leaves	Leave	(Carpenter et al., 2019)
PRJEB4992	Genome sequence of the olive tree, Olea europaea	HiSeq2000	RNA-Seq	Immature	Leave, Fruit, Root, Flower,Flower buds	(Cruz et al., 2016)
PRJNA137457	Genome sequence of the olive tree, Olea europaea	454 GS FLX	RNA-Seq	Dormant (adult) stage and growing (juvenile) stage	Lateral buds	(Cruz et al., 2016)
PRJNA177329	Genome sequence of the olive tree, Olea europaea	454 GS FLX Titanium	RNA-Seq	Unknown	Different tissues	(Cruz et al., 2016)
PRJNA184000	Genome-wide identification of alternate bearing-associated microRNAs (miRNAs) in olive (Olea europaea L.)	Illumina Genome Analyzer	RNA-Seq	Unripe and ripe fruits/juvenile and mature leaves	Fruit, Leave	(Yanik et al., 2013)
PRJNA185390	Identification and validation of novel EST-SSR markers in olives	454 GS FLX	RNA-Seq	Developing fruit	Fruit	(Arbeiter et al., 2017)
PRJNA206066	454 pyrosequencing of olive (Olea europaea L.) transcriptome in response to salinity	454 GS FLX Titanium	RNA-Seq	Young trees-Control	Leave, Root	(Bazakos et al., 2015)
PRJNA209941	SNP Discovery by Illumina-Based Transcriptome Sequencing of the Olive and the Genetic Characterization of Turkish Olive Genotypes Revealed by AFLP, SSR and SNP Markers	Illumina Genome Analyzer IIx	RNA-Seq	Adult-age=25,26,28,32,35	Mixture of leaves, flower and early stage bud	(Kaya et al., 2013)
PRJNA256033	Transcriptomic Analysis of Olea europaea L. Roots during the Verticillium dahliae Early Infection Process	Illumina HiSeq 1000	RNA-Seq	Different times and conditions	Leave	(Jiménez-Ruiz et al., 2017)
PRJNA260808	A De novo Transcriptomic Approach to Identify Flavonoids and Anthocyanins “Switch-Off” in Olive (Olea europaea L.) Drupes at Different Stages of Maturation	Illumina HiSeq 2000	RNA-Seq	100 and 130 Days after flovering time	Fruit	(Iaria et al., 2016)
PRJNA272494	Transcriptome changes associated with cold acclimation in leaves of olive tree (Olea europaea L.)	Illumina Genome Analyzer IIx	RNA-Seq	Two years self-rooted scions/Unknown stress condition	Leave	(Guerra et al., 2015)
PRJNA280608	Transcriptional profiling unravels potential metabolic activities of the olive leaf non-glandular trichome	454 GS FLX Titanium	EST	Young fully expanded leaves	Leaf trichomes	(Koudounas et al., 2015)
PRJNA287107	Automated identification of reference genes based on RNA-seq data	454 GS FLX Titanium	RNA-Seq	Adult	Pollen, Pistil, Leaf, Root	(Carmona et al., 2017)
PRJNA304391	Transcript analysis and regulative events during flower development in olive (Olea europaea L.)	454 GS FLX+	RNA-Seq	Pre-anthesis and anthesis	Flower	(Alagna et al., 2016)
PRJNA316374	Transcriptome profiling of two olive cultivars in response to infection by the CoDiRO strain of Xylella fastidiosa subsp. pauca	Illumina HiScanSQ	RNA-Seq	Control-mature shoots-25 years-old olive trees	Xylem	(Giampetruzzi et al., 2016)
PRJNA320812	The transcriptional response to the olive fruit fly (Bactrocera oleae) reveals extended differences between tolerant and susceptible olive (Olea europaea L.) varieties	454 GS FLX Titanium	RNA-Seq	Ripening Index (JRI) 2	Fruit	(Grasso et al., 2017)
PRJNA326055	A large set of 26 new reference transcriptomes dedicated to comparative population genomics in crops and wild relatives	Illumina HiSeq 2000	RNA-Seq	Unknown	80 % inflorescence and 20% leave	(Sarah et al., 2017)
PRJNA342541	Ethephon induced oxidative stress in the olive leaf abscission zone enables development of a selective abscission compound	Illumina HiSeq 2000	RNA-Seq	Control-mature fruits	Fruit abscission zone	(Goldental-Cohen et al., 2017)
PRJNA378602	Tolerance of olive (Olea europaea) cv Frantoio to Verticillium dahliae relies on both basal and pathogen-induced differential transcriptomic responses	Illumina HiSeq 1000	RNA-Seq	Unstressed roots-Four month old potted olive plants	Root	(Leyva-Pérez et al., 2018)
PRJNA401310	Transcriptomic time-series analysis of early development in olive from germinated embryos to juvenile tree	Illumina HiSeq 2000	RNA-Seq	Juvenile-1, 2,3, 4, 5 months	Roots and shoots	(Jiménez-Ruiz et al., 2018)
PRJNA514943	Identification of putative genes for polyphenol biosynthesis in olive fruits and leaves using full-length transcriptome sequencing	Illumina HiSeq 4000	RNA-Seq	50, 80, 110, 140, 170 days after flowering	Fruit	(Guodong et al., 2019)
PRJNA523050	Identification of putative genes for polyphenol biosynthesis in olive fruits and leaves using full-length transcriptome sequencing	PacBio RS II	RNA-Seq	Unknown	Fruit	(Guodong et al., 2019)
PRJNA524768	Combined metabolome and transcriptome profiling reveal optimal harvest strategy model based on different production purposes in olive	HiSeq X Ten	RNA-Seq	Green, Semi green, purple	Fruit	(Rao et al., 2021)
PRJNA525000	OliveMed	Illumina HiSeq 2000	RNA-Seq	Unknown	80 % inflorescence and 20 % leaves	(Fondation & Arcad, 2014)
PRJNA549052	Differential expression of genes in olive leaves and buds of ON- versus OFF-crop trees	Illumina HiSeq 2000	RNA-Seq	NA	Leaves and buds	(Dastkar et al., 2020)
PRJNA590386	Gene Expression Pattern in Olive Tree Organs (Olea europaea L.)	Illumina HiSeq 2000	RNA-Seq	Mature fruit	Epicarp and mesocarp fruit	(Jorge A. Ramírez-Tejero et al., 2020)
PRJNA596876	Metabolome and Transcriptome Analyses Reveal Tissue-Specific Variations in Gene Expression and Metabolites of Olive- RNA-Seq of Olive fruits	Illumina HiSeq 2500	RNA-Seq	Mature fruit	Fruit	(Xiaoxia et al., 2020)
PRJNA606032	Regulation of carbon reserve use in olive trees under heat, drought, and recovery (common olive)	Illumina HiSeq 2500	RNA-Seq	Na	Branch	(Tsamir-Rimon M et al., 2021)
PRJNA638671	RNA-Seq study on root samples from Olea europaea cultivars (common olive)	Illumina HiSeq 2500	RNA-Seq	NA	Root	(Ramírez-Tejero et al., 2021 and Fernández-González AJ et al., 2021)
PRJNA638790	A High Temperature Environment Regulates the Olive Oil Biosynthesis Network	NextSeq 500	RNA-Seq	83,104, 146 days after flowering	Fruit	(Nissim et al., 2020)
PRJNA674067	A Complex Gene Network Mediated by Ethylene Signal Transduction TFs Defines the Flower Induction and Differentiation in Olea europaea L.	NextSeq 500	RNA-Seq	NA	Lateral Buds	(Salimonti A et al. 2021)
PRJNA690674	GC-MS/LC-MS and transcriptome analyses revealed the metabolisms of fatty acid and flavonoid in olive fruits (Olea europaea L.)	Illumina HiSeq 2000	RNA-Seq	Maturity index= 4 (Young)	Fruit	(Niu E et al., 2022)
PRJNA763324	The Olive Transcriptome Atlas	NextSeq 500	RNA-Seq	NA	Leaf, Soot, Flower, Fruit, Root, Endocarp, Stalk	(Foundation for Research and Technology Hellas, 2021)
PRJNA79417	Genome sequence of the olive tree, Olea europaea	454 GS FLX	EST	45 and 135 days after flowering	Fruit	(Cruz et al., 2016)
PRJNA818114	Olea europaea subsp. europaea in aluminum stress	Illumina NovaSeq 6000	RNA-Seq	NA	Root	(Institute of Crops and Nuclear Technology Utilization, 2022)
PRJNA841838	Disclosing the molecular basis of salinity priming in olive tree using proteogenomic approach	Illumina NovaSeq 6000	RNA-Seq	NA	Leaves and root	(ELGO-DIMITRA, 2022)
PRJNA864109	Transcriptome of olive leaves	Illumina HiSeq X	RNA-Seq	NA	Leaves	(Zhejiang Academy of Agricultural Sciences, 2022)
PRJNA894959	RNA-seq of olea Europaea var. Empeltre extra virgin olive oil	NextSeq 500	RNA-Seq	Olive fruits maturation index from 0 to 7	Oil	(IMDEA Food Institute, 2022)

## Sheet: Illumina and fruit
Table S4: The selected experiments were filtered based on the sequencing platform (Illumina) and tissue (fruit)
Project accession	Title	Instrument	Strategy	Development stage	Tissue	Citation
PRJEB4992	Genome sequence of the olive tree, Olea europaea	HiSeq2000	RNA-Seq	Immature	Leave, Fruit, Root, Flower,Flower buds	(Cruz et al., 2016)
PRJNA184000	Genome-wide identification of alternate bearing-associated microRNAs (miRNAs) in olive (Olea europaea L.)	Illumina Genome Analyzer	RNA-Seq	Unripe and ripe fruits/juvenile and mature leaves	Fruit, Leave	(Yanik et al., 2013)
PRJNA260808	A De novo Transcriptomic Approach to Identify Flavonoids and Anthocyanins “Switch-Off” in Olive (Olea europaea L.) Drupes at Different Stages of Maturation	Illumina HiSeq 2000	RNA-Seq	100 and 130 Days after flovering time	Fruit	(Iaria et al., 2016)
PRJNA514943	Identification of putative genes for polyphenol biosynthesis in olive fruits and leaves using full-length transcriptome sequencing	Illumina HiSeq 4000	RNA-Seq	50, 80, 110, 140, 170 days after flowering	Fruit	(Guodong et al., 2019)
PRJNA524768	Combined metabolome and transcriptome profiling reveal optimal harvest strategy model based on different production purposes in olive	HiSeq X Ten	RNA-Seq	Green, Semi green, purple	Fruit	(Rao et al., 2021)
PRJNA590386	Gene Expression Pattern in Olive Tree Organs (Olea europaea L.)	Illumina HiSeq 2000	RNA-Seq	Mature fruit	Epicarp and mesocarp fruit	(Jorge A. Ramírez-Tejero et al., 2020)
PRJNA596876	Metabolome and Transcriptome Analyses Reveal Tissue-Specific Variations in Gene Expression and Metabolites of Olive- RNA-Seq of Olive fruits	Illumina HiSeq 2500	RNA-Seq	Mature fruit	Fruit	(Xiaoxia et al., 2020)
PRJNA638790	A High Temperature Environment Regulates the Olive Oil Biosynthesis Network	NextSeq 500	RNA-Seq	83,104, 146 days after flowering	Fruit	(Nissim et al., 2020)
PRJNA690674	GC-MS/LC-MS and transcriptome analyses revealed the metabolisms of fatty acid and flavonoid in olive fruits (Olea europaea L.)	Illumina HiSeq 2000	RNA-Seq	Maturity index= 4 (Young)	Fruit	(Niu E et al., 2022)

## Sheet: Selected experiments
Table S5: The experiments with at least two developmental stages for meta-analysis
Project accession	Title	Instrument	Strategy	Development stage	Tissue	Cultivar	Citation
PRJNA514943	Identification of putative genes for polyphenol biosynthesis in olive fruits and leaves using full-length transcriptome sequencing	Illumina HiSeq 4000	RNA-Seq	50, 80, 110, 140, 170 days after flowering	Fruit	Frantoio	(Guodong et al., 2019)
PRJNA260808	A De novo Transcriptomic Approach to Identify Flavonoids and Anthocyanins “Switch-Off” in Olive (Olea europaea L.) Drupes at Different Stages of Maturation	Illumina HiSeq 2000	RNA-Seq	100 and 130 Days after flovering time	Fruit	Cassanese, Leucocarpa	(Iaria et al., 2016)
PRJNA524768	Combined metabolome and transcriptome profiling reveal optimal harvest strategy model based on different production purposes in olive	HiSeq X Ten	RNA-Seq	Green, Semi green, purple	Fruit	Frantoio	(Rao et al., 2021)
PRJNA184000	Genome-wide identification of alternate bearing-associated microRNAs (miRNAs) in olive (Olea europaea L.)	Illumina Genome Analyzer	RNA-Seq	Unripe and ripe fruits/juvenile and mature leaves	Fruit	Ayvalik	(Yanik et al., 2013)
PRJNA638790	A High Temperature Environment Regulates the Olive Oil Biosynthesis Network	NextSeq 500	RNA-Seq	83,104, 146 days after flowering	Fruit	Souri, Barnea	(Nissim et al., 2020)
