# Supplementary material for: Meta-analysis of transcriptome reveals key genes relating to oil quality in olive
Source: BMC Genomics. 2023 Sep 22;24:566. doi: 10.1186/s12864-023-09673-y (PMC10517554; doi:10.1186/s12864-023-09673-y)
Supplement: Supplementary file 13 — Additional file 13. edgeR and metaRNASeq packages general code for differential expression and meta-analysis. [file 12864_2023_9673_MOESM13_ESM.txt]

###############General application#################
library(edgeR)
library(metaRNASeq)
###################################################
### edgeR.indivanalysis
###################################################
mydata<-read.table("Study.txt", header = TRUE, row.names="Id")
P_design<-read.table("Design.txt",header=TRUE, sep=",")
trimcount <- mydata[rowSums(mydata) > 10, ]
y <- DGEList(counts=trimcount,group=group, remove.zeros=T)
keep <- filterByExpr(y)
y <- y[keep, , keep.lib.sizes=FALSE]
design <- model.matrix(~0+group)
y <- calcNormFactors(y, method="TMM")
y <- estimateDisp(y, design)
res <- exactTest(y, pair=c("stage1", "stage2"))
write.table(res, "res.txt", sep="\t", quote=F, row.names=T)
###################################################
studies <- c("study1", "study2", "study3")
DE <- mapply(fdr, FUN=function(x) ifelse(x <= 0.05, 1, 0))
names(DE)=paste("DE",studies,sep=".")
###################################################
### pvaledgeRhist
###################################################
par(mfrow = c(1,3))
hist(pval[[1]], breaks=100, col="grey", main="study1", xlab="Raw p-values")
hist(pval[[2]], breaks=100, col="grey", main="study2", xlab="Raw p-values")
hist(pval[[3]], breaks=100, col="grey", main="study3", xlab="Raw p-values")
###################################################
### pvalfishcomb
###################################################
fishcomb <- fishercomb(pval, BHth = 0.05)
par(mfrow = c(1,1))
hist(fishcomb[["rawpval"]], breaks=100, col="red", main="Fisher method",
     xlab = "Raw p-values (meta-analysis)")
###################################################
### tabDE
###################################################
DEresults <- data.frame(DE, 
                        "DE.fishercomb"=ifelse(fishcomb$adjpval<=0.05,1,0))
###################################################
### checkedgeR
###################################################
signsFC <- mapply(logfc, FUN=function(x) sign(x))
sumsigns <- apply(signsFC,1,sum) 
commonsgnFC <- ifelse(abs(sumsigns)==dim(signsFC)[2], sign(sumsigns),0)
###################################################
### filterconflicts
###################################################
unionDE <- unique(c(fishcomb$DEindices))
FC.selecDE <- data.frame(DEresults[unionDE,],do.call(cbind,logfc)[unionDE,],
                         signFC=commonsgnFC[unionDE])
keepDE <- FC.selecDE[which(abs(FC.selecDE$signFC)==1),]
conflictDE <- FC.selecDE[which(FC.selecDE$signFC == 0),]
###################################################
### filtercheckcache
###################################################
nbtrueconflicts=as.vector(table(conflictDE$DE)[2])
###################################################
### filtercheck
###################################################
table(conflictDE$DE)
###################################################
### calcul
###################################################
fishcomb_de <- rownames(keepDE)[which(keepDE[,"DE.fishercomb"]==1)] 
indstudy_de <- list(rownames(FC.selecDE)[which(FC.selecDE[,"FDR1"]==1)], 
                    rownames(FC.selecDE)[which(FC.selecDE[,"FDR2"]==1)],
                    rownames(FC.selecDE)[which(FC.selecDE[,"FDR3"]==1)])
IDD.IRR(fishcomb_de,indstudy_de)
###################################################
### venndiagram
###################################################
if (require("VennDiagram", quietly = TRUE)) {
        venn.plot<-venn.diagram(x = list(Study1=which(FC.selecDE[,"FDR1"]==1),
                                         Study2=which(FC.selecDE[,"FDR2"]==1),
                                         Study3=which(FC.selecDE[,"FDR2"]==1),
                                         Meta_analysis=which(keepDE[,"DE.fishercomb"]==1)),
                                filename = NULL, col = "black",
                                fill = c("blue", "red", "green"),
                                margin=0.05, alpha = 0.6)
        pdf("venn.pdf");
        grid.draw(venn.plot);
        dev.off();
} 
